# Supplementary material for: Synthesis, Fluorine-18 Radiolabeling, and In Vivo PET Imaging of a Hydrophilic Fluorosulfotetrazine
Source: Pharmaceuticals (Basel). 2023 Apr 22;16(5):636. doi: 10.3390/ph16050636 (PMC10221973; doi:10.3390/ph16050636)
Supplement: Supplementary file 1 [file pharmaceuticals-16-00636-s001.zip]

Archive with 1 entries (1 files):
- pharmaceuticals-2329865-supplementary.pdf
